# Supplementary material for: Thioesterase superfamily member 1 undergoes stimulus-coupled conformational reorganization to regulate metabolism in mice
Source: Nat Commun. 2021 Jun 9;12:3493. doi: 10.1038/s41467-021-23595-x (PMC8190112; doi:10.1038/s41467-021-23595-x)
Supplement: Supplementary file 4 — Source Data [file 41467_2021_23595_MOESM4_ESM.zip]

Archive with 1 entries (1 files):
- Data Source Files-NCOMMS-20-10146B.xlsx
