# Supplementary material for: Thioesterase superfamily member 1 undergoes stimulus-coupled conformational reorganization to regulate metabolism in mice
Source: Nat Commun. 2021 Jun 9;12:3493. doi: 10.1038/s41467-021-23595-x (PMC8190112; doi:10.1038/s41467-021-23595-x)
Supplement: Supplementary file 4 — Source Data [file 41467_2021_23595_MOESM4_ESM.zip › Data Source Files-NCOMMS-20-10146B.xlsx]

## Sheet: Figure 1a
Total peptide signal S25, S27, S31					Ratio		T0-Start	T 5 min	T 10 min	T 30 min	T 60 min	T 120 min	T 180 min	T 240 min		for graphing	Time (h)	Mean	SE
Time	Them1	House Keeping phophopeptide	Ratio			g1	48.7332	50.576	60.2779	32.5224	77.4895	68.4866	144.011	166.056			0	53.245	4.512
g1-0hr	72842334	1494716192	48.7332			g2		60.0533	69.4799			126.974	172.943	215.418			0.083334	54.339	2.905
g2-0hr						g3	57.757	52.3876	86.6041	76.3633	124.404	256.897	90.811				0.16129	72.121	7.714
g3-0hr	108000000	1866714304	57.757														0.5	54.443	21.92
g1-5min	223000000	4402169344	50.576														1	100.947	23.457
g2-5min	5596863	93198252	60.0533														2	150.786	55.677
g3-5min	163000000	3109372480	52.3876														3	135.921	24.052
g1-10min	217000000	3597790336	60.2779														4	190.737	24.681
g2-10min	6785319	97658664	69.4799
g3-10min	401000000	4628331264	86.6041
g1-30min	30217326	929124512	32.5224
g2-30min
g3-30min	191000000	2497439168	76.3633
g1-1hr	65210645	841541408	77.4895
g2-1hr
g3-1hr	300000000	2408738496	124.404
g1-2hr	48859399	713415296	68.4866
g2-2hr	6286097	49507080	126.974
g3-2hr	578000000	2248573312	256.897
g1-3hr	115000000	799001552	144.011
g2-3hr	12392193	71654832	172.943
g3-3hr	292000000	3212360768	90.811
g1-4hr	436000000	2624863168	166.056
g2-4hr	8151531	37840555	215.418
g3-4hr
Outliers removed; were done so because the data was lacking for all peptides.

## Sheet: Figure 2i
	Full-length	PMA	PMA+PKI	PMA+Atglst	PMA+LY	FSK	FSK+PKI	FSK+Atglst	FSK+LY		Box, interquartile range
	0.0498	0.182	0.0957	0.203	0.011	0.263	0.122	0.0392	0.0157		mean line, short dash
	0.0115	0.345	0.0893	0.203	0.0492	0.13	0.199	0.0948	0.035		median, solid line
	0.016	0.129	0.192	0.232	0.0288	0.148	0.0306	0.00911	0.0144		Whiskers, show 5th/95th percentiles
	0.0754	0.172	0.212	0.169	0.078	0.177	0.0149	0.0714	0.00904		Green squares, each individual data point
	0.0254	0.199	0.173	0.0889	0.0349	0.285	0.0264	0.00988	0.131
	0.042	0.135	0.244	0.18	0.0858	0.239	0.0076	0.0113	0.0469
	0.0433	0.159	0.24	0.243	0.0157	0.254	0.00752	0.0763	0.139
	0.0522	0.138	0.262		0.0237	0.269	0.0658		0.0113
	0.0192		0.232		0.0151	0.207	0.00587		0.0138
	0.0251		0.342		0.0165		0.0123		0.0534
	0.0205		0.269		0.0541		0.0145
	0.0344		0.295		0.00966		0.00938
	0.0155		0.276
	0.0152		0.243
	0.0145		0.225
	0.0312		0.266

## Sheet: Figure 3c
	Saline 4h-P757	Saline 4h-P759	CL 1h-P928	CL 1h-P929	CL 2h-P940	CL 2h-P942	CL 4h-P760	CL 4h-P762			Grubbs Outlier test	Saline 4h	Outlier p<0.01	CL 1h	No outliers	CL 2h	No outliers	CL 4h	No Outliers		Regression line	Data	Time (h)		for graph	Time (h)	Means	SE
	240.743	246.632	1019.62	254.241	1776.01	751.864	2851.8	2755.46			stringent	240.743		1019.62		1776.01		2851.8				240.743	0			0	313.473	16.953
	234.255	526.37	358.183	389.393	5680.53	2457.51	4937.72	1943.9				234.255		358.183		5680.53		4937.72				234.255	0			1	693.874	287.41
	213.857	217.459	1611.25	363.669	1181.78	1962.1	4855.82	2737.84				213.857		1611.25		1181.78		4855.82				213.857	0			2	2260.66	852.484
	580.903	195.619	1125.47	727.726	4923.22	921.535	3272.67	2611.32				580.903		1125.47		4923.22		3272.67				580.903	0			4	3152.14	756.633
	382.371	1370.19	791.898	297.292	2004.18	947.864	3625.86	1929.02				382.371		791.898		2004.18		3625.86				382.371	0
												246.632		254.241		751.864		2755.46				246.632	0
												526.37		389.393		2457.51		1943.9				526.37	0
												217.459		363.669		1962.1		2737.84				217.459	0
												195.619		727.726		921.535		2611.32				195.619	0
													1370.19	297.292		947.864		1929.02				1019.62	1
																						358.183	1
																						1611.25	1
																						1125.47	1
																						791.898	1
																						254.241	1
																						389.393	1
																						363.669	1
																						727.726	1
																						297.292	1
																						1776.01	2
																						5680.53	2
																						1181.78	2
																						4923.22	2
																						2004.18	2
																						751.864	2
																						2457.51	2
																						1962.1	2
																						921.535	2
																						947.864	2
																						2851.8	4
																						4937.72	4
																						4855.82	4
																						3272.67	4
																						3625.86	4
																						2755.46	4
																						1943.9	4
																						2737.84	4
																						2611.32	4
																						1929.02	4

## Sheet: Figure 4g
	DDD	S15D	S18D	S25D		No outliers		Box, interquartile range
	0.154	0.115603	0.0447	0.169				mean line, short dash
	0.216	0.112585	0.0114	0.162				median, solid line
	0.206	0.24136	0.0249	0.173				Whiskers, show 5th/95th percentiles
	0.137	0.210496	0.0896	0.326				Green squares, each individual data point
	0.112	0.315582	0.0815	0.334
	0.252		0.206	0.278
	0.109		0.0911	0.0885
	0.192

## Sheet: Figure 5c
Run#1 Plate 1		Time (minutes)	Ad-EGFP																								Ad-Them1
RAW values normalized for cell count		14.2805	297.95	256.984	310.567	342.632	335.569	258.111	316.459	333.562	309.245	369.254	355.907	327.132	297.006	343.765	289.874	323.122	351.748	235.029	299.625	340.321	134.583	292.036			370.33	307.995	295.331	373.002	337.381	370.822	325.536	339.861	307.466	359.929	327.347	360.25	368.659	275.964	343.718	366.823	314.439	330.399	331.087	309.727	305.423	364.785	321.669
		20.8679	366.891	320.865	386.533	401.036	385.118	317.346	359.676	386.73	382.679	434.234	417.397	400.223	353.512	406.387	360.514	388.132	410.172	298.092	365.588	403.491	183.742	373.746			462.207	384.021	358.37	422.305	394.835	419.922	374.272	393.917	353.374	423.475	379.993	413.483	440.059	310.746	415.601	435.199	376.619	387.951	394.482	374.257	357.194	462.289	409.497
		27.3613	391.24	335.346	401.098	411.254	397.051	329.927	379.834	401.25	395.439	441.751	430.977	412.16	365.388	418.195	373.364	392.274	420.334	313.183	373.709	412.207	194.424	389.883			487.768	401.867	378.442	431.291	411.006	431.264	382.334	406.813	365.756	429.719	390.584	426.771	446.982	333.368	425.726	446.512	383.409	392.674	399.595	391.189	371.481	480.312	427.18
		33.8418	394.632	337.675	399.115	404.833	393.348	328.511	373.657	396.943	393.238	434.029	418.058	408.545	359.897	411.347	369.023	384.334	410.319	312.757	368.886	405.445	196.519	389.523			486.035	399.662	380.367	425.513	408.328	424.366	372.425	401.265	362.416	417.596	386.037	420.481	436.552	333.418	417.714	437.195	376.556	384.876	393.584	387.94	368.547	477.407	424.654
		40.3117	394.796	335.01	393.343	398.942	389.632	324.31	366.848	388.029	388.524	426.496	407.546	401.917	355.505	401.543	364.345	378.45	401.473	311.447	362.517	397.572	197.643	387.87			479.081	395.451	376.111	418.411	401.787	422.025	364.755	394.656	355.79	408.552	378.59	412.59	426.396	329.416	408.839	425.954	370.655	378.015	386.63	382.49	363.473	473.408	420.716
		46.7854	385.783	327.518	384.456	390.242	380.833	317.137	359.101	377.019	379.132	414.35	395.505	391.717	347.089	388.251	354.854	368.299	390.599	304.451	352.962	386.276	194.664	377.945			467.024	386.176	368.408	409.2	393.252	412.29	354.474	383.493	347.16	396.149	366.165	402.476	411.627	320.137	397.335	412.972	358.97	368.213	375.987	372.032	353.73	459.736	411.14
		53.235	379.065	321.115	378.324	383.51	375.657	311.632	353.62	369.431	370.943	408.475	387.778	383.848	340.554	380.72	348.528	362.317	384.074	298.78	346.142	378.578	192.349	369.912			453.887	379.504	362.846	402.009	385.742	406.61	348.993	374.605	341.67	389.077	359.326	395.854	402.553	314.849	389.975	403.069	351.614	362.507	367.83	362.636	346.963	450.402	402.713
		59.7184	368.23	311.035	367.034	373.297	366.504	303.846	344.457	360.461	359.843	398.719	376.632	373.416	332.107	370.356	337.967	353.07	372.685	289.561	336.331	367.989	189.102	357.445			440.501	368.817	352.467	391.16	375.059	396.623	339.723	364.612	334.028	376.555	348.763	385.791	389.239	307.974	377.655	390.943	342.494	352.533	356.997	351.257	337.1	436.238	389.952
		66.2203	359.766	302.881	359.443	365.68	358.186	296.481	338.371	351.997	351.725	390.271	365.599	364.393	325.264	363.124	329.2	345.012	364.541	282.895	329.724	359.357	185.625	350.041			427.646	359.376	344.179	382.338	365.511	388.067	331.578	356.297	326.341	368.437	340.624	377.958	379.71	300.508	368.168	383.123	334.601	345.222	347.327	343.54	328.879	422.338	380.305
Relative to NE Baseline		14.2805	100	100	100	100	100	100	100	100	100	100	100	100	100	100	100	100	100	100	100	100	100	100			100	100	100	100	100	100	100	100	100	100	100	100	100	100	100	100	100	100	100	100	100	100	100
		20.8679	123.138	124.858	124.46	117.045	114.766	122.949	113.656	115.94	123.746	117.598	117.277	122.343	119.025	118.217	124.369	120.119	116.609	126.832	122.015	118.562	136.526	127.979			124.809	124.684	121.345	113.218	117.029	113.241	114.971	115.905	114.931	117.655	116.083	114.777	119.367	112.604	120.914	118.64	119.775	117.419	119.147	120.835	116.951	126.729	127.304
		27.3613	131.31	130.493	129.15	120.028	118.322	127.824	120.026	120.293	127.873	119.633	121.093	125.992	123.024	121.651	128.802	121.401	119.499	133.253	124.725	121.123	144.464	133.505			131.712	130.478	128.141	115.627	121.822	116.299	117.447	119.7	118.958	119.39	119.318	118.465	121.245	120.801	123.859	121.724	121.934	118.849	120.692	126.301	121.629	131.67	132.801
		33.8418	132.449	131.399	128.512	118.154	117.218	127.275	118.074	119.001	127.161	117.542	117.463	124.887	121.175	119.659	127.305	118.944	116.651	133.072	123.116	119.136	146.02	133.382			131.244	129.763	128.793	114.078	121.029	114.439	114.404	118.067	117.872	116.022	117.929	116.719	118.416	120.819	121.528	119.184	119.755	116.488	118.876	125.252	120.668	130.873	132.016
		40.3117	132.504	130.362	126.653	116.434	116.111	125.647	115.923	116.329	125.636	115.502	114.509	122.861	119.696	116.807	125.691	117.123	114.136	132.514	120.99	116.823	146.855	132.816			129.366	128.395	127.352	112.174	119.09	113.808	112.048	116.123	115.717	113.509	115.654	114.529	115.661	119.369	118.946	116.12	117.878	114.412	116.776	123.493	119.006	129.777	130.792
		46.7854	129.479	127.447	123.792	113.895	113.489	122.868	113.475	113.028	122.599	112.213	111.126	119.743	116.863	112.941	122.417	113.981	111.045	129.538	117.801	113.503	144.642	129.417			126.11	125.384	124.744	109.704	116.56	111.183	108.889	112.838	112.91	110.063	111.858	111.721	111.655	116.007	115.599	112.581	114.162	111.445	113.561	120.116	115.817	126.029	127.815
		53.235	127.224	124.955	121.817	111.93	111.946	120.735	111.743	110.753	119.951	110.622	108.955	117.338	114.662	110.75	120.234	112.13	109.19	127.125	115.525	111.242	142.922	126.666			122.563	123.218	122.861	107.777	114.334	109.651	107.206	110.223	111.125	108.098	109.769	109.883	109.194	114.09	113.458	109.881	111.823	109.718	111.098	117.082	113.601	123.47	125.195
		59.7184	123.588	121.033	118.182	108.95	109.219	117.719	108.847	108.064	116.362	107.98	105.823	114.149	111.818	107.735	116.591	109.268	105.952	123.202	112.25	108.13	140.51	122.397			118.948	119.748	119.346	104.868	111.168	106.958	104.358	107.283	108.639	104.619	106.542	107.09	105.582	111.599	109.874	106.575	108.922	106.699	107.826	113.409	110.372	119.588	121.228
		66.2203	120.747	117.86	115.737	106.727	106.74	114.865	106.924	105.527	113.737	105.692	102.723	111.39	109.514	105.632	113.566	106.774	103.637	120.366	110.045	105.594	137.926	119.862			115.477	116.682	116.54	102.503	108.338	104.651	101.856	104.836	106.139	102.364	104.056	104.915	102.998	108.894	107.114	104.444	106.412	104.486	104.905	110.917	107.68	115.777	118.229
Run#2 Plate 2		Time (minutes)	Ad-EGFP																								Ad-Them1
RAW values normalized for cell count		14.2935	307.209	313.587	433.118	425.905	365.637	417.211	415.122	443.309	390.513	384.091	384.385	397.131	414.928	387.743	333.256	375.576	380.181	352.301	373.021	388.597	319.836	330.128			397.883	305.112	330.027	408.946	408.093	386.027	412.557	372.948	369.718	415.374	374.376	385.72	377.804	349.705	382.83	407.65	359.697	407.339	384	385.686	373.772	369.734	348.282
		20.8923	389.568	395.9	528.424	495.832	431.67	504.434	465.028	513.661	471.323	455.077	454.142	484.242	486.069	451.303	413.929	459.282	448.692	437.991	460.909	463.837	402.399	421.372			494.216	389.097	403.99	478.397	477.107	453.145	472.108	433.861	417.626	499.338	439.651	433.993	435.475	418.56	438.32	477.566	429.982	473.413	445.393	461.726	425.404	479.56	443.232
		27.3861	410.581	420.468	546.742	514.909	446.653	512.097	488.266	529.516	486.439	465.883	464.444	504.37	507.336	465.52	429.914	469.511	464.247	451.804	475.927	481.758	423.258	442.999			521.331	407.867	427.847	495.463	512.028	473.077	484.69	454.328	434.655	511.978	453.478	451.577	449.507	435.984	459.383	485.803	439.607	478.693	456.264	476.148	449.038	504.853	469.656
		33.8652	414.021	422.125	545.622	512.067	444.516	503.912	486.132	522.861	481.988	459.502	458.766	497.065	500.634	458.146	425.237	462.718	458.506	445.963	472.762	475	424.969	442.091			520.17	408.564	430.696	488.504	506.04	467.667	478.027	450.277	432.156	502.489	447.786	447.361	441.463	431.888	455.501	476.495	432.743	472.164	450.506	470.763	445.221	504.82	473.51
		40.3242	411.829	417.7	538.386	507.911	435.88	501.566	482.893	509.356	474.321	449.829	448.461	486.771	487.438	446.641	416.876	454.431	448.667	438.576	463.308	464.545	418.226	435.804			514.468	405.862	425.381	480.536	498.563	458.671	466.161	442.654	423.613	490.448	436.957	439.666	431.609	421.188	448.196	464.786	422.668	460.751	441.153	461.312	437.098	500.303	468.096
		46.8199	406.029	410.738	529.366	499.08	426.317	493.747	475.875	498.084	465.426	438.961	438.327	476.569	477.51	435.884	409.093	445.205	440.07	430.615	451.217	451.67	410.849	427.269			503.915	398.209	418.225	468.771	489.304	446.204	452.111	432.517	414.291	476.2	424.744	429.961	421.624	411.738	437.489	455.239	414.171	447.534	430.298	451.342	426.589	491.33	459.41
		53.314	398.631	403.517	518.298	488.798	417.453	486.151	470.539	487.786	455.926	432.661	428.148	465.999	469.676	426.571	401.061	435.864	428.697	422.434	441.233	439.712	402.191	420.279			495.169	390.848	408.728	458.058	478.961	436.285	445.112	423.015	405.623	465.443	417.91	421.198	412.071	403.172	429.224	447.055	406.055	439.457	421.059	441.627	417.951	482.298	449.957
		59.809	390.645	395.832	511.341	478.952	409.562	476.102	459.895	476.822	443.227	423.341	417.677	457.293	460.489	415.265	391.539	426.317	419.36	415.139	428.843	430.881	393.195	409.702			483.826	382.142	399.13	448.188	468.782	426.544	436.18	415.043	397.083	453.787	408.734	412.501	403.425	393.264	420.17	437.402	394.608	429.566	412.606	431.779	406.396	471.498	440.531
		66.3267	380.825	386.079	501.3	468.888	399.144	464.37	448.83	465.846	433.802	413.213	409.699	446.739	451.398	405.997	383.547	415.823	408.895	405.774	418.101	421.062	383.695	400.63			472.933	374.171	389.102	438.031	458.037	415.684	426.663	404.707	389.296	442.582	398.896	403.554	395.328	385.232	411.56	427.704	386.972	418.698	403.203	422.342	397.334	460.808	428.555
Relative to NE Baseline		14.2935	100	100	100	100	100	100	100	100	100	100	100	100	100	100	100	100	100	100	100	100	100	100			100	100	100	100	100	100	100	100	100	100	100	100	100	100	100	100	100	100	100	100	100	100	100
		20.8923	126.808	126.249	122.005	116.419	118.059	120.906	112.022	115.87	120.693	118.482	118.148	121.935	117.145	116.392	124.207	122.287	118.021	124.323	123.561	119.362	125.814	127.639			124.212	127.526	122.411	116.983	116.911	117.387	114.435	116.333	112.958	120.214	117.436	112.515	115.265	119.689	114.495	117.151	119.54	116.221	115.988	119.716	113.814	129.704	127.262
		27.3861	133.648	134.083	126.234	120.898	122.157	122.743	117.62	119.446	124.564	121.295	120.828	127.003	122.271	120.059	129.004	125.011	122.112	128.244	127.587	123.974	132.336	134.19			131.026	133.678	129.64	121.156	125.468	122.55	117.484	121.821	117.564	123.257	121.129	117.074	118.979	124.672	119.997	119.171	122.216	117.517	118.819	123.455	120.137	136.545	134.85
		33.8652	134.768	134.612	125.975	120.23	121.573	120.781	117.106	117.945	123.424	119.634	119.351	125.164	120.656	118.157	127.601	123.202	120.602	126.586	126.738	122.235	132.871	133.915			130.734	133.906	130.503	119.454	124.001	121.149	115.87	120.734	116.888	120.973	119.609	115.981	116.85	123.501	118.983	116.888	120.308	115.914	117.319	122.059	119.116	136.536	135.956
		40.3242	134.055	133.201	124.304	119.255	119.211	120.219	116.326	114.899	121.461	117.115	116.67	122.572	117.475	115.19	125.092	120.996	118.014	124.489	124.204	119.544	130.763	132.011			129.301	133.021	128.893	117.506	122.169	118.819	112.993	118.69	114.577	118.074	116.716	113.986	114.241	120.441	117.075	114.016	117.507	113.112	114.883	119.608	116.942	135.314	134.402
		46.8199	132.167	130.981	122.222	117.181	116.596	118.345	114.635	112.356	119.183	114.286	114.033	120.003	115.083	112.416	122.756	118.54	115.753	122.229	120.963	116.231	128.456	129.425			126.649	130.512	126.724	114.629	119.9	115.589	109.588	115.972	112.056	114.643	113.454	111.47	111.598	117.739	114.278	111.674	115.144	109.868	112.057	117.023	114.131	132.887	131.907
		53.314	129.759	128.678	119.667	114.767	114.171	116.524	113.35	110.033	116.751	112.646	111.385	117.341	113.195	110.014	120.346	116.052	112.761	119.907	118.286	113.154	125.749	127.308			124.451	128.1	123.847	112.009	117.366	113.019	107.891	113.425	109.711	112.054	111.628	109.198	109.07	115.289	112.119	109.666	112.888	107.885	109.651	114.504	111.82	130.445	129.193
		59.809	127.159	126.227	118.06	112.455	112.013	114.116	110.786	107.56	113.499	110.219	108.661	115.149	110.98	107.098	117.489	113.51	110.305	117.837	114.965	110.881	122.936	124.104			121.6	125.246	120.938	109.596	114.871	110.496	105.726	111.287	107.402	109.248	109.177	106.943	106.781	112.456	109.754	107.298	109.706	105.457	107.449	111.951	108.728	127.523	126.487
		66.3267	123.963	123.117	115.742	110.092	109.164	111.303	108.12	105.084	111.085	107.582	106.586	112.492	108.789	104.708	115.091	110.716	107.553	115.178	112.085	108.354	119.966	121.356			118.862	122.634	117.9	107.112	112.238	107.683	103.419	108.516	105.296	106.55	106.549	104.624	104.638	110.159	107.505	104.919	107.583	102.789	105.001	109.504	106.304	124.632	123.048
Run#3 Plate 3		Time (minutes)	Ad-EGFP																								Ad-Them1
RAW values normalized for cell count		14.2897	417.601	333.438	399.027	443.259	452.709	354.367	456.366	483.684	405.967	403.38	426.116	371.651	443.461	439.044	355.965	402.122	420.997	327.024	397.758	401.818	376.1	388.395			469.192	397.667	454.162	516.773	510.924	423.271	473.669	405.98	446.333	492.232	443.142	439.959	419.382	425.985	445.28	445.503	422.888	413.203	397.304	415.681	428.858	443.23	396.704
		20.8578	503.99	405.855	504.937	513.973	507.305	422.661	526.736	556.031	490.703	475.377	489.8	457.386	521.333	511.629	440.2	473.937	491.483	408.29	488.889	458.516	460.495	480.133			571.2	471.513	548.905	587.665	574.543	485.846	562.606	463.878	502.783	566.651	513.235	511.609	493.705	508.578	517.798	521.635	497.235	476.98	450.548	488.378	507.884	544.608	494.147
		27.3794	520.912	431.916	525.974	524.222	533.653	444.51	544.134	590.079	507.611	486.409	499.083	473.813	534.169	523.37	453.299	483.128	503.402	426.157	497.423	477.067	476.116	505.652			584.274	494.96	568.81	599.845	601.259	501.872	566.071	479.992	522.751	581.965	530.474	525.415	509.497	517.884	530.843	533.38	510.462	489.931	473.182	501.144	515.519	558.136	521.315
		33.8544	521.078	431.038	522.208	515.426	527.84	441.268	536.161	585.704	504.999	479.497	488.226	466.819	522.75	511.846	451.189	471.029	490.687	423.982	491.761	468.903	471.846	505.704			579.309	489.547	564.793	590.588	593.322	498.261	557.53	473.326	512.491	571.704	523.403	516.145	498.947	510.275	520.173	524.002	500.84	481.808	468.321	495.586	506.384	556.009	518.065
		40.3505	517.713	427.491	515.44	506.43	520.618	434.542	523.699	578.39	497.88	469.373	481.585	455.658	513.886	501.284	443.639	462.253	478.286	417.19	484.269	460.18	466.092	498.516			572.568	487.309	558.216	584.095	588.693	490.022	552.632	466.089	502.099	559.718	513.842	505.873	487.707	497.885	512.251	513.819	489.396	470.006	457.793	487.416	496.138	550.862	513.808
		46.8193	509.48	420.352	507.519	499.438	513.845	425.894	513.417	569.122	488.693	457.582	469.3	446.1	501.226	488.653	435.471	452.968	468.432	409.283	475.975	447.415	456.826	484.978			564.469	480.196	548.355	576.784	572.166	479.353	546.581	454.727	488.776	547.671	502.111	493.464	474.058	487.689	501.679	501.059	477.943	459.482	445.911	477.351	483.961	541.796	503.424
		53.3098	501.147	413.821	499.411	493.66	504.647	421.612	504.972	560.449	481.079	449.014	459.814	437.835	493.151	479.045	427.633	446.937	460.441	403.021	467.024	439.427	451.374	476.291			556.332	474.8	538.999	566.128	565.207	473.076	535.893	446.75	484.152	537.774	492.907	485.311	462.47	479.424	494.689	493.757	467.265	449.569	438.274	469.102	474.143	535.852	493.688
		59.7934	491.829	406.334	490.114	483.1	492.76	413.192	493.776	547.36	471.148	439.367	449.435	426.989	481.282	466.457	418.04	437.153	449.454	394.328	455.695	429.095	441.368	463.818			545.041	465.383	526.083	554.683	553.477	462.615	526.148	437.978	475.499	526.01	481.902	474.094	451.376	469.712	483.858	482.505	457.29	439.985	427.989	458.558	463.217	525.88	481.18
		66.2919	482.987	396.221	480.51	474.139	484.288	404.057	483.982	536.529	459.78	429.037	440.352	417.326	471.274	455.72	407.442	428.44	438.697	385.628	443.489	419.499	431.886	454.137			531.718	453.487	512.674	541.22	542.041	451.674	513.93	427.492	466.68	515.053	471.659	465.2	441.643	460.053	472.995	471.907	447.363	431.263	416.838	448.43	451.179	513.315	471.778
Relative to NE Baseline		14.2897	100	100	100	100	100	100	100	100	100	100	100	100	100	100	100	100	100	100	100	100	100	100			100	100	100	100	100	100	100	100	100	100	100	100	100	100	100	100	100	100	100	100	100	100	100
		20.8578	120.687	121.718	126.542	115.953	112.06	119.272	115.42	114.957	120.872	117.848	114.945	123.069	117.56	116.532	123.664	117.859	116.743	124.85	122.911	114.11	122.44	123.62			121.741	118.57	120.861	113.718	112.452	114.784	118.776	114.261	112.648	115.119	115.817	116.286	117.722	119.389	116.286	117.089	117.581	115.435	113.401	117.489	118.427	122.872	124.563
		27.3794	124.739	129.534	131.814	118.265	117.88	125.438	119.232	121.997	125.037	120.583	117.124	127.489	120.455	119.207	127.344	120.145	119.574	130.314	125.057	118.727	126.593	130.19			124.528	124.466	125.244	116.075	117.681	118.57	119.508	118.231	117.121	118.23	119.708	119.424	121.488	121.573	119.215	119.725	120.709	118.569	119.098	120.56	120.207	125.925	131.412
		33.8544	124.779	129.271	130.871	116.281	116.596	124.523	117.485	121.092	124.394	118.87	114.576	125.607	117.879	116.582	126.751	117.136	116.554	129.649	123.633	116.695	125.458	130.204			123.47	123.105	124.359	114.284	116.127	117.717	117.704	116.589	114.823	116.145	118.112	117.317	118.972	119.787	116.819	117.62	118.433	116.603	117.875	119.223	118.077	125.445	130.592
		40.3505	123.973	128.207	129.174	114.252	115.001	122.625	114.754	119.58	122.64	116.36	113.017	122.604	115.881	114.176	124.63	114.954	113.608	127.572	121.75	114.525	123.928	128.353			122.033	122.542	122.911	113.028	115.221	115.77	116.67	114.806	112.494	113.71	115.954	114.982	116.292	116.879	115.04	115.334	115.727	113.747	115.225	117.257	115.688	124.283	129.519
		46.8193	122.002	126.066	127.189	112.674	113.504	120.185	112.501	117.664	120.377	113.437	110.134	120.032	113.026	111.299	122.335	112.644	111.267	125.154	119.664	111.348	121.464	124.867			120.307	120.753	120.74	111.613	111.987	113.25	115.393	112.007	109.509	111.263	113.307	112.161	113.037	114.485	112.666	112.47	113.019	111.2	112.234	114.836	112.849	122.238	126.902
		53.3098	120.006	124.107	125.157	111.37	111.473	118.976	110.651	115.871	118.502	111.313	107.908	117.808	111.205	109.111	120.133	111.145	109.369	123.239	117.414	109.36	120.015	122.631			118.572	119.396	118.68	109.551	110.625	111.767	113.137	110.042	108.473	109.252	111.23	110.308	110.274	112.545	111.096	110.831	110.494	108.801	110.312	112.851	110.559	120.897	124.447
		59.7934	117.775	121.862	122.827	108.988	108.847	116.6	108.197	113.165	116.056	108.921	105.472	114.89	108.528	106.244	117.438	108.712	106.76	120.581	114.566	106.788	117.354	119.419			116.166	117.028	115.836	107.336	108.329	109.295	111.079	107.882	106.535	106.862	108.747	107.759	107.629	110.265	108.664	108.306	108.135	106.481	107.723	110.315	108.012	118.647	121.294
		66.2919	115.658	118.829	120.421	106.967	106.976	114.022	106.051	110.925	113.255	106.361	103.341	112.29	106.272	103.798	114.461	106.545	104.204	117.92	111.497	104.4	114.833	116.927			113.326	114.037	112.884	104.731	106.09	106.71	108.5	105.299	104.559	104.636	106.435	105.737	105.308	107.997	106.224	105.927	105.788	104.371	104.917	107.878	105.205	115.812	118.924
No outliers
mean, circles, squares and triangles
whiskers, SEM
[truncated: 47 more columns]

## Sheet: Figure 5d
																			1	2	3	4	5	6	7	8	9	10	11	12	13	14	15	16
Run#1 Plate A		Time (minutes)	Ad-Them1_0 uM PMA																Ad-Them1_3uM PMA
RAW values normalized for cell count		46.7258	374.555	318.205	396.331	371.898	197.587	364.46	421.565	388.562	392.859	382.751	344.06	367.807	367.135	358.067	344.823	343.244	399.88	389.444	421.767	393.616	413.843	404.568	414.72	380.249	433.309	388.327	378.766	371.214	418.79	360.569	408.346
		53.3048	411.877	352.468	419.57	384.666	207.655	374.165	438.444	404.153	421.106	396.967	371.153	386.126	399.282	385.672	388.881	380.88	438.334	423.938	444.347	421.979	445.037	431.94	453.557	408.659	470.707	417.324	404.665	403.536	445.801	408.47	451.99
		59.7838	422.465	363.937	426.83	394.782	205.923	383.71	449.554	418.917	430.956	404.412	380.734	395.766	406.539	398.371	397.924	390.245	455.702	437.92	454.355	438.293	459.117	454.138	471.543	431.45	491.863	434.978	425.664	419.425	463.367	429.207	470.182
		66.235	418.852	362.284	420.234	389.652	208.343	379.229	443.046	413.745	423.399	399.188	374.388	389.92	401.081	393.572	391.639	387.485	458.048	435.246	455.502	433.402	459.073	457.27	471.694	433.725	492.081	435.314	428.033	421.077	463.768	431.563	470.23
		72.7238	408.2	356.284	411.239	382.71	208.736	371.299	435.489	406.352	414.12	391.359	367.18	381.704	392.806	383.89	381.711	375.469	448.564	428.081	450.785	432.987	456.638	455.737	468.251	430.159	488.144	430.935	426.24	418.033	459.871	427.78	468.406
		79.186	394.24	348.498	400.798	372.901	204.954	363.225	425.399	397.81	404.175	383.321	358.249	372.881	381.672	373.158	367.873	363.329	439.444	422.3	443.864	429.021	451.369	449.708	462.129	424.452	482.482	424.819	420.334	411.609	455.577	417.987	462.347
Relative to NE Baseline		46.7258	100	100	100	100	100	100	100	100	100	100	100	100	100	100	100	100	100	100	100	100	100	100	100	100	100	100	100	100	100	100	100
		53.3048	109.964	110.767	105.864	103.433	105.096	102.663	104.004	104.012	107.19	103.714	107.874	104.981	108.756	107.709	112.777	110.965	109.616	108.857	105.354	107.206	107.538	106.765	109.365	107.472	108.631	107.467	106.838	108.707	106.45	113.285	110.688
		59.7838	112.791	114.372	107.695	106.153	104.219	105.282	106.639	107.812	109.697	105.659	110.659	107.601	110.733	111.256	115.4	113.693	113.96	112.447	107.727	111.35	110.94	112.252	113.701	113.465	113.513	112.013	112.382	112.988	110.644	119.036	115.143
		66.235	111.827	113.852	106.031	104.774	105.444	104.052	105.096	106.481	107.774	104.294	108.815	106.012	109.246	109.916	113.577	112.889	114.546	111.761	107.999	110.108	110.929	113.027	113.738	114.064	113.564	112.1	113.007	113.432	110.74	119.689	115.155
		72.7238	108.982	111.967	103.762	102.907	105.643	101.876	103.303	104.578	105.412	102.249	106.72	103.778	106.992	107.212	110.698	109.388	112.175	109.921	106.88	110.002	110.341	112.648	112.908	113.126	112.655	110.972	112.534	112.612	109.81	118.64	114.708
		79.186	105.255	109.52	101.127	100.27	103.729	99.6611	100.91	102.38	102.88	100.149	104.124	101.379	103.959	104.215	106.685	105.852	109.894	108.437	105.239	108.995	109.068	111.158	111.431	111.625	111.348	109.397	110.975	110.882	108.784	115.924	113.224
Run#2 Plate B		Time (minutes)	Ad-Them1_0 uM PMA																Ad-Them1_3uM PMA
RAW values normalized for cell count		46.7434	332.304	306.906	390.068	337.166	376.96	335.176	380.243	378.453	355.533	360.327	340.132	326.102	338.455	347.618	341.257	301.198	334.07	370.216	363.288	386.571	371.453	384.003	387.166	374.209	351.412	396.476	381.236	361.377	356.769	362.948
		53.3391	372.088	350.452	414.301	359.42	403.39	362.269	414.612	402.42	391.812	389.118	365.648	357.718	376.483	385.084	398.059	345.172	379.473	417.2	392.559	412.852	399.435	433.879	416.559	407.602	384.266	430.161	414.758	399.902	401.317	421.899
		59.7954	380.58	361.195	419.561	366.943	405.9	369.513	417.01	411.092	396.479	395.562	372.996	363.616	384.337	395.577	409.829	358.189	391.434	437.247	403.249	428.998	412.148	442.631	426.512	419.529	394.892	439.88	418.658	412.664	412.634	436.625
		66.2884	378.555	359.791	412.963	364.157	401.291	366.09	411.67	407.559	388.726	391.349	369.269	358.195	380.822	391.507	408.479	359.062	393.596	440.926	403.683	430.546	411.648	440.868	426.05	420.393	395.594	440.333	416.605	412.657	413.078	438.087
		72.7745	369.463	347.601	401.935	354.12	391.143	356.346	403.287	397.122	377.746	381.805	360.077	348.811	372.248	381.643	397.677	347.361	386.76	436.252	399.177	424.304	406.649	436	420.302	416.276	389.957	434.911	414.031	407.39	408.096	432.012
		79.2244	361.357	338.65	396.367	348.935	385.658	350.377	396.169	390.25	371.178	375.773	353.471	342.606	365.335	375.791	387.222	339.952	379.508	434.153	396.452	420.605	403.305	434.337	417.516	415.389	386.45	431.628	412.158	405.174	404.825	427.638
Relative to NE Baseline		46.7434	100	100	100	100	100	100	100	100	100	100	100	100	100	100	100	100	100	100	100	100	100	100	100	100	100	100	100	100	100	100
		53.3391	111.972	114.189	106.212	106.6	107.011	108.083	109.039	106.333	110.204	107.99	107.502	109.695	111.236	110.778	116.645	114.6	113.591	112.691	108.057	106.798	107.533	112.988	107.592	108.924	109.349	108.496	108.793	110.661	112.487	116.242
		59.7954	114.528	117.689	107.561	108.832	107.677	110.244	109.669	108.624	111.517	109.779	109.662	111.504	113.556	113.796	120.094	118.921	117.171	118.106	111	110.975	110.956	115.268	110.163	112.111	112.373	110.948	109.816	114.192	115.659	120.3
		66.2884	113.918	117.232	105.869	108.005	106.455	109.223	108.265	107.691	109.336	108.609	108.567	109.842	112.518	112.626	119.698	119.211	117.818	119.1	111.119	111.376	110.821	114.808	110.043	112.342	112.573	111.062	109.277	114.19	115.783	120.703
		72.7745	111.182	113.26	103.042	105.029	103.763	106.316	106.06	104.933	106.248	105.961	105.864	106.964	109.985	109.788	116.533	115.327	115.772	117.837	109.879	109.761	109.475	113.541	108.559	111.242	110.969	109.694	108.602	112.733	114.387	119.029
		79.2244	108.743	110.343	101.615	103.491	102.308	104.535	104.188	103.117	104.4	104.287	103.922	105.061	107.942	108.105	113.469	112.867	113.601	117.27	109.129	108.804	108.575	113.108	107.839	111.004	109.971	108.866	108.111	112.119	113.47	117.824
Run#3 Plate C		Time (minutes)	Ad-Them1_0 uM PMA																Ad-Them1_3uM PMA
RAW values normalized for cell count		46.823	322.084	328.832															307.429	359.234	394.915	363.129	334.29	371.54	374.676	383.925	392.744	383.842	336.365	374.469	354.567	368.34	332.751	338.124
		53.421	355.272	366.237															358.62	403.621	433.329	394.985	359.963	403.086	403.568	419.089	429.099	417.433	370.45	405.121	385.318	403.288	380.976	388.124
		59.8586	367.624	375.747															378.31	421.199	430.108	410.887	373.813	420.531	421.025	439.056	437.636	432.158	383.851	418.041	400.993	419.051	396.935	407.98
		66.35	362.182	370.631															380.291	421.974	424.682	409.428	375.104	418.329	420.967	438.054	433.122	427.61	382.665	415.96	401.217	417.297	395.056	410.422
		72.8388	355.531	364.706															377.506	420.216	422.923	406.508	373.162	416.473	419.049	434.606	429.9	424.614	380.157	413.961	399.202	415.233	391.931	407.188
		79.3122	349.258	356.101															372.111	413.731	423.445	403.402	369.053	413.806	416.411	431.491	427.812	423.256	375.538	412.327	396.013	413.096	390.345	403.218
Relative to NE Baseline		46.823	100	100															100	100	100	100	100	100	100	100	100	100	100	100	100	100	100	100
		53.421	110.304	111.375															116.651	112.356	109.727	108.773	107.68	108.491	107.711	109.159	109.257	108.751	110.134	108.185	108.673	109.488	114.493	114.787
		59.8586	114.139	114.267															123.056	117.249	108.912	113.152	111.823	113.186	112.37	114.36	111.43	112.587	114.118	111.636	113.093	113.767	119.289	120.66
		66.35	112.45	112.711															123.701	117.465	107.538	112.75	112.209	112.593	112.355	114.099	110.281	111.403	113.765	111.08	113.157	113.291	118.724	121.382
		72.8388	110.385	110.909															122.795	116.976	107.092	111.946	111.628	112.094	111.843	113.201	109.461	110.622	113.019	110.546	112.588	112.731	117.785	120.426
		79.3122	108.437	108.292															121.04	115.171	107.224	111.09	110.399	111.376	111.139	112.389	108.929	110.268	111.646	110.11	111.689	112.151	117.309	119.251
No outliers - missing datapoints due to failure of injection ports
mean, squares
whiskers, SEM

## Sheet: Figure 5e
Run#1 Plate A		Time (minutes)	Ad-EGFP_0 uM PMA																Ad-EGFP_3 uM PMA
RAW values normalized for cell count		46.7258	367.986	378.229	342.671	324.539	347.642	372.89											371.748	367.523	388.193	361.71	375.956	416.122	430.457	402.124	393.962	358.941	396.811	367.416	377.674	306.878	350.822
		53.3048	418.382	420.501	364.223	348.714	381.518	404.461											395.158	408.834	405.077	388.928	398.127	447.57	455.845	429.252	426.154	381.236	431.717	398.621	419.427	354.508	409.76
		59.7838	430.231	429.119	372.19	358.861	386.342	411.78											406.696	424.502	417.965	406.728	414.973	466.965	471.813	440.442	439.3	394.49	437.273	415.917	426.608	371.921	431.855
		66.235	423.65	420.817	366.599	355.853	378.972	404.492											407.504	425.078	419.278	408.072	416.068	469.119	470.822	433.843	438.671	394.197	427.713	418.111	421.877	373.292	434.27
		72.7238	413.764	411.145	357.541	348.964	370.354	396.614											399.913	420.051	416.048	406.396	413.293	464.849	467.026	424.3	434.369	388.724	419.214	414.812	417.755	366.745	430.361
		79.186	403.016	400.104	349.504	339.597	359.456	386.724											391.225	408.975	410.117	400.531	407.068	458.909	460.976	413.338	428.439	381.539	409.629	408.739	415.359	356.867	418.643
Relative to NE Baseline		46.7258	100	100	100	100	100	100											100	100	100	100	100	100	100	100	100	100	100	100	100	100	100
		53.3048	113.695	111.176	106.289	107.449	109.744	108.467											106.297	111.24	104.35	107.525	105.897	107.557	105.898	106.746	108.171	106.211	108.797	108.493	111.055	115.521	116.8
		59.7838	116.915	113.455	108.614	110.576	111.132	110.429											109.401	115.504	107.669	112.446	110.378	112.218	109.608	109.529	111.508	109.904	110.197	113.201	112.957	121.195	123.098
		66.235	115.127	111.26	106.983	109.649	109.012	108.475											109.618	115.66	108.008	112.817	110.669	112.736	109.377	107.888	111.349	109.822	107.788	113.798	111.704	121.642	123.786
		72.7238	112.44	108.703	104.34	107.526	106.533	106.362											107.576	114.292	107.176	112.354	109.931	111.71	108.495	105.515	110.257	108.297	105.646	112.9	110.613	119.508	122.672
		79.186	109.519	105.784	101.994	104.64	103.398	103.71											105.239	111.279	105.648	110.732	108.275	110.282	107.09	102.789	108.751	106.296	103.23	111.247	109.978	116.29	119.332
Run#2 Plate B		Time (minutes)	Ad-EGFP_0 uM PMA																Ad-EGFP_3 uM PMA
RAW values normalized for cell count		46.7434	322.201	351.786	358.097	351.511	374.739	361.022	351.005	276.845									387.743	391.216	364.324	389.617	406.727	392.462	352.648	333.253	347.183	377.389	356.564	352	311.453
		53.3391	372.775	394.384	385.218	373.161	402.521	387.846	386.938	336.132									445.641	446.605	398.306	422.29	408.922	424.825	348.409	330.052	347.839	422.424	401.706	407.035	373.184
		59.7954	381.177	405.045	387.821	381.123	407.51	391.421	386.332	347.368									458.971	461.062	408.526	433.205	405.919	440.341	340.734	321.785	344.486	426.687	407.021	412.349	393.218
		66.2884	377.105	401.789	381.783	378.343	402.262	386.341	379.944	344.431									458.922	460.899	408.511	433.132	404.081	441.209	335.449	317.327	343.054	424.112	404.903	408.924	397.006
		72.7745	366.518	391.674	370.606	368.38	391.417	377.113	371.081	337.503									454.099	455.935	402.019	427.749	397.222	435.037	328.46	309.95	338.155	421.656	402.265	407.738	390.493
		79.2244	359.43	384.921	364.87	363.095	384.58	371.61	364.388	329.377									449.245	453.937	399.23	426.76	395.554	431.264	324.648	306.859	335.413	420.742	400.133	405.221	386.623
Relative to NE Baseline		46.7434	100	100	100	100	100	100	100	100									100	100	100	100	100	100	100	100	100	100	100	100	100
		53.3391	115.696	112.109	107.574	106.159	107.414	107.43	110.237	121.415									114.932	114.158	109.327	108.386	100.54	108.246	109.906	108.88	110.63	111.933	112.66	115.635	119.82
		59.7954	118.304	115.14	108.3	108.424	108.745	108.42	110.065	125.474									118.37	117.854	112.133	111.188	99.8014	112.2	112.7	109.984	114.144	113.063	114.151	117.145	126.253
		66.2884	117.04	114.214	106.614	107.633	107.345	107.013	108.245	124.413									118.357	117.812	112.128	111.169	99.3495	112.421	112.562	109.538	114.765	112.381	113.557	116.172	127.469
		72.7745	113.754	111.339	103.493	104.799	104.451	104.457	105.72	121.91									117.114	116.543	110.347	109.787	97.6632	110.848	111.472	108.879	113.667	111.73	112.817	115.835	125.378
		79.2244	111.555	109.419	101.891	103.295	102.626	102.933	103.813	118.975									115.862	116.032	109.581	109.533	97.2532	109.887	111.238	108.711	113.096	111.488	112.219	115.12	124.135
Run#3 Plate C		Time (minutes)	Ad-EGFP_0 uM PMA																Ad-EGFP_3 uM PMA
RAW values normalized for cell count		46.823	316.517	341.117	320.683	298.855	316.005												380.435	377.009	361.376	398.013	416.046	421.251	405.895	373.774	384.456	380.914	283.16	343.901
		53.421	382.863	386.09	350.891	345.152	365.177												438.855	430.264	405.057	432.289	450.411	445.999	439.265	403.176	419.467	412.091	320.54	391.932
		59.8586	396.04	395.927	357.403	353.395	370.95												452.61	444.744	408.646	432.103	454.347	450.55	437.461	416.373	428.047	414.855	331.581	401.832
		66.35	389.277	389.144	351.693	346.097	363.537												448.131	443.695	403.175	427.129	449.754	445.984	432.549	412.729	423.964	409.948	327.913	399.352
		72.8388	382.238	383.145	345.789	338.137	357.353												444.547	440.585	400.409	425.622	448.41	443.942	430.306	411.166	420.781	408.112	322.946	392.246
		79.3122	376.132	375.699	338.656	331.982	353.672												444.044	435.82	400.097	426.304	449.093	444.656	430.503	409.364	418.369	407.557	313.773	390.189
Relative to NE Baseline		46.823	100	100	100	100	100												100	100	100	100	100	100	100	100	100	100	100	100
		53.421	120.961	113.184	109.42	115.491	115.56												115.356	114.125	112.088	108.612	108.26	105.875	108.222	107.866	109.107	108.185	113.201	113.967
		59.8586	125.124	116.068	111.451	118.25	117.387												118.972	117.966	113.081	108.565	109.206	106.955	107.777	111.397	111.338	108.91	117.1	116.845
		66.35	122.988	114.079	109.67	115.807	115.041												117.795	117.688	111.567	107.315	108.102	105.871	106.567	110.422	110.276	107.622	115.805	116.124
		72.8388	120.764	112.32	107.829	113.144	113.085												116.852	116.863	110.801	106.937	107.779	105.387	106.014	110.004	109.448	107.14	114.051	114.058
		79.3122	118.835	110.138	105.605	111.085	111.92												116.72	115.599	110.715	107.108	107.943	105.556	106.063	109.522	108.821	106.995	110.811	113.46
No outliers - missing datapoints due to failure of injection ports
mean, circles
whiskers, SEM

## Sheet: Figure 5f
	Ad-EGFP	Ad-AAA	Ad-DDD		No outliers - missing datapoints are due to control wells in the Seahorse plate
Plate 4	295	218	197		mean, bar	Plate 4	Time (minutes)	Non-transfected_0 uM PMA												Non-transfected_3 uM PMA												Ad-EGFP_0 uM PMA												Ad-EGFP_3 uM PMA
	192	258	255		whiskers, SEM	RAW values normalized for cell count	46.694	181.692	215.02	188.537	205.092	211.976	238.361	191.852	210.951	227.415	184.446	203.627		210.907	216.561	187.797	216.923	188.932	206.7	228.567	197.869	205.504	216.938	221.91		190.009	191.752	189.29	197.489	196.941	201.523	217.116	224.751	207.692	199.807	218.746		200.767	213.931	260.4	208.535	212.996	228.775
	283	329	280		Individual points are represented as circles and triangles		53.259	205.541	247.825	216.62	234.943	243.527	275.808	217.913	245.776	265.195	204.552	237.527		233.217	239.738	203.382	243.335	206.438	224.803	256.749	213.827	228.359	238.73	247.008		219.65	217.599	219.255	224.936	221.595	228.579	251.163	255.612	236.208	227.541	241.334		217.223	231.426	289.043	220.896	233.303	247.501
	244	173	161				59.7645	210.485	253.523	223.101	238.267	247.317	282.234	220.482	247.652	268.342	212.324	241.239		235.619	237.736	202.196	245.688	205.444	222.467	257.74	213.627	226.733	240.867	246.803		226.446	222.035	224.118	230.113	228.215	237.215	257.274	259.702	241.515	233.064	251.47		217.2	230.527	284.464	219.411	231.495	244.269
	217	276	195				66.2427	208.409	250.076	223.998	234.928	243.814	279.347	217.397	244.542	265.346	208.261	236.645		232.945	231.834	197.053	243.13	202.388	217.557	254.546	209.264	221.718	237.656	243.952		223.169	217.622	220.56	229.348	226.92	234.084	254.408	256.766	239.666	229.978	247.462		213.79	225.714	279.366	216.167	226.224	239.717
	255	221	225				72.7164	203.82	244.799	221.416	229.103	238.427	273.636	211.648	239.022	258.825	203.106	231.617		228.445	226.003	192.761	238.336	198.187	212.282	249.67	205.881	217.25	233.226	239.242		219.528	213.666	218.003	225.423	223.095	230.894	248.915	250.174	236.203	225.717	244.213		209.356	221.013	271.442	213.136	221.741	233.29
	281	137	156				79.1987	201.053	239.663	221.252	225.343	234.197	268.585	209.057	235.386	255.769	200.716	226.923		225.845	222.729	188.998	235.333	195.829	209.471	246.201	203.076	214.404	230.205	236.497		216.312	209.296	215.176	221.886	219.752	228.182	245.186	246.317	232.395	221.755	241.277		207.007	217.825	266.995	210.321	219.365	229.311
	197	315	231
	233	225	263			Relative to NE Baseline	46.694	100	100	100	100	100	100	100	100	100	100	100		100	100	100	100	100	100	100	100	100	100	100		100	100	100	100	100	100	100	100	100	100	100		100	100	100	100	100	100
	226	191	191				53.259	113.126	115.257	114.895	114.555	114.884	115.71	113.583	116.509	116.613	110.901	116.648		110.578	110.702	108.299	112.176	109.266	108.758	112.33	108.065	111.121	110.045	111.31		115.6	113.48	115.83	113.898	112.518	113.426	115.681	113.731	113.73	113.88	110.326		108.197	108.178	111	105.928	109.534	108.186
	168	265	281				59.7645	115.847	117.907	118.333	116.176	116.672	118.406	114.923	117.398	117.997	115.115	118.471		111.717	109.778	107.667	113.26	108.74	107.628	112.763	107.964	110.33	111.03	111.218		119.176	115.793	118.399	116.519	115.88	117.711	118.496	115.551	116.285	116.644	114.96		108.185	107.758	109.241	105.216	108.685	106.773
		189	228				66.2427	114.704	116.304	118.809	114.548	115.02	117.195	113.315	115.923	116.679	112.912	116.215		110.449	107.053	104.929	112.081	107.122	105.253	111.366	105.759	107.89	109.55	109.933		117.452	113.491	116.519	116.132	115.222	116.158	117.176	114.245	115.395	115.1	113.128		106.487	105.508	107.283	103.66	106.211	104.783
Plate 5	473	222	408				72.7164	112.179	113.849	117.439	111.707	112.478	114.799	110.318	113.307	113.812	110.117	113.746		108.315	104.36	102.643	109.871	104.899	102.701	109.232	104.049	105.716	107.508	107.811		115.536	111.428	115.168	114.145	113.28	114.575	114.646	111.311	113.727	112.967	111.642		104.278	103.31	104.24	102.206	104.106	101.974
	297	157	254				79.1987	110.656	111.461	117.352	109.874	110.483	112.68	108.968	111.583	112.468	108.821	111.441		107.083	102.848	100.64	108.487	103.651	101.34	107.715	102.632	104.331	106.116	106.574		113.843	109.149	113.675	112.354	111.583	113.229	112.929	109.595	111.894	110.985	110.3		103.108	101.82	102.533	100.857	102.99	100.234
	221	178	198
	226	190	171			Area under the curve (AUC; Relative to NE baseline)		397.4	448.4	507.4	402.2	417.5	470.5	367.7	447.7	463.3	347.1	459.9		289.7	216.6	155.1	335.4	207	162.6	321.8	176.4	241.9	267.6	282.9		485	381.7	472.5	434.2	407	444.7	470.6	387.3	422.6	416.1	358.4		186.6	166.9	214.7	113.4	195.2	141.9
	351	42	132			AUC (0 uM PMA - 3 uM PMA)		155.855	206.855	265.855	160.655	175.955	228.955	126.155	206.155	221.755	105.555	218.355		241.545												295.009	191.709	282.509	244.209	217.009	254.709	280.609	197.309	232.609	226.109	168.409		189.991
	245	42	176
	160	146	249			Plate 5	Time (minutes)	Non-transfected_0 uM PMA												Non-transfected_3 uM PMA												Ad-EGFP_0 uM PMA												Ad-EGFP_3 uM PMA
	316	206	202			RAW values normalized for cell count	46.804	253.25	264.276	333.675	342.082	300.138	282.101	249.694	312.949	287.685	305.321	312.741		364.161	286.482	335.865	292.441	334.957	291.595	313.911	286.85	298.846	238.604	295.472		271.472	214.765	359.31	379.947	369.431	275.462	306.232	296.48	321.437	297.117	380.536		292.194	289.643	336.065	326.732	282.697	351.69
	278	218	222				53.3789	292.422	314.653	375.804	392.728	337.376	321.313	283.75	358.175	334.569	354.468	366.607		386.449	300.478	360.603	311.295	364.168	305.508	339.918	308.441	316.117	264.562	319.743		321.079	247.202	405.199	428.859	429.671	314.268	343.542	344.661	365.017	332.648	452.507		301.754	300.271	359.67	346.077	290.532	375.851
	179	216	301				59.8771	293.443	317.106	381.462	397.114	338.623	324.675	287.937	362.472	339.879	357.362	369.928		381.717	293.513	349.14	306.019	352.544	299.9	328.001	300.034	308.317	258.234	308.186		331.612	248.024	411.254	432.396	438.118	316.816	341.473	346.248	372.565	333.621	456.04		296.453	295.76	349.546	338.06	285.362	365.358
	392	73	227				66.3724	289.141	311.125	373.856	386.057	327.905	319.057	279.942	353.962	333.847	348.682	360.675		371.706	284.173	339.638	298.942	340.617	292.547	316.39	288.995	299.037	250.699	299.958		329.314	245.488	400.193	424.892	429.696	309.299	333.385	340.011	365.83	325.845	446.009		287.79	288.762	339.526	327.527	279.3	352.935
		152	265				72.8901	280.906	303.02	364.017	372.959	317.574	310.543	269.872	341.457	324.049	336.749	347.515		361.204	275.439	328.696	291.688	330.082	283.513	306.928	279.671	289.967	244.322	290.773		320.885	239.158	386.971	411.364	416.601	298.685	322.477	330.043	355.37	315.682	433.417		278.218	281.261	326.681	316.899	271.128	340.658
Plate 6	465	321	238				79.3846	274.602	296.27	356.04	362.041	309.279	302.757	262.981	332.215	315.45	326.842	337.654		353.839	268.759	321.358	285.924	321.613	275.384	298.071	272.925	283.764	238.499	283.384		313.646	233.261	376.923	401.268	405.334	290.744	315.846	322.811	346.145	309.515	421.029		271.537	275.655	319.562	309.066	266.042	332.73
	348	338	447
	219	238	438			Relative to NE Baseline	46.804	100	100	100	100	100	100	100	100	100	100	100		100	100	100	100	100	100	100	100	100	100	100		100	100	100	100	100	100	100	100	100	100	100		100	100	100	100	100	100
	283	247	361				53.3789	115.468	119.063	112.626	114.805	112.407	113.9	113.639	114.452	116.297	116.097	117.224		106.12	104.886	107.365	106.447	108.721	104.771	108.285	107.527	105.779	110.879	108.214		118.274	115.103	112.771	112.874	116.306	114.088	112.183	116.251	113.558	111.959	118.913		103.272	103.669	107.024	105.921	102.771	106.87
	364	317	170				59.8771	115.871	119.991	114.321	116.087	112.822	115.092	115.316	115.825	118.142	117.045	118.286		104.821	102.454	103.952	104.643	105.25	102.848	104.489	104.596	103.169	108.227	104.303		122.153	115.486	114.457	113.804	118.592	115.012	111.508	116.786	115.906	112.286	119.842		101.458	102.112	104.011	103.467	100.943	103.886
	290	285	345				66.3724	114.172	117.728	112.042	112.855	109.251	113.1	112.114	113.105	116.046	114.202	115.327		102.072	99.1943	101.123	102.223	101.69	100.326	100.79	100.748	100.064	105.069	101.518		121.307	114.306	111.378	111.829	116.313	112.284	108.867	114.683	113.811	109.669	117.205		98.4928	99.6958	101.03	100.243	98.7984	100.354
	466	238	273				72.8901	110.921	114.661	109.093	109.026	105.809	110.082	108.081	109.109	112.64	110.293	111.119		99.1879	96.1454	97.8653	99.7425	98.5444	97.2284	97.7755	97.4974	97.029	102.397	98.4095		118.202	111.358	107.698	108.269	112.768	108.431	105.305	111.321	110.557	106.248	113.896		95.2168	97.1063	97.2075	96.9904	95.9074	96.8633
	356	205	232				79.3846	108.431	112.106	106.703	105.835	103.045	107.322	105.321	106.156	109.651	107.048	107.966		97.1654	93.8138	95.6806	97.7716	96.0162	94.4403	94.954	95.1458	94.9532	99.9562	95.9089		115.536	108.612	104.902	105.612	109.718	105.548	103.139	108.881	107.687	104.173	110.641		92.9303	95.1708	95.0892	94.5932	94.1085	94.609
	284	192	340
	131	252	343			Area under the curve (AUC; Relative to NE baseline)		393.5	502.8	333.6	361.4	271.3	362.2	336.1	360.5	440.8	396.8	427.8		95.2	94.3	104.1	93.92	119.2	85.91	115.3	112.1	94.03	172.5	109.9		568.8	392.9	316.3	321.6	446.5	341.1	255.9	411.9	374.1	274.2	487.8		89.87	72.38	107.7	98.41	74.3	108.2
	406	284	205			AUC (0 uM PMA - 3 uM PMA)		284.731	394.031	224.831	252.631	162.531	253.431	227.331	251.731	332.031	288.031	319.031		108.769												473.138	297.238	220.638	225.938	350.838	245.438	160.238	316.238	278.438	178.538	392.138		95.6618
		243	316
						Plate 6	Time (minutes)	Non-transfected_0 uM PMA												Non-transfected_3 uM PMA												Ad-EGFP_0 uM PMA												Ad-EGFP_3 uM PMA
						RAW values normalized for cell count	46.7998	269.508	240.208	325.173	257.308	317.305	330.865	280.038	248.461	289.56	270.249	302.765		327.915	239.526	284.156	302.229	255.241	249.913	288.355	265.115	297.188	255.56	352.436		295.918	279.145	308.547	298.661	287.368	273.556	318.66	300.368	239.789	279.904	317.723		225.411	282.857	302.149	281.607	268.183	307.335
							53.3485	321.434	286.402	384.016	302.157	380.288	392.848	331.212	289.249	353.772	321.461	357.967		366.415	253.926	298.165	337.859	276.052	265.737	320.801	298.406	316.03	287.564	391.936		350.288	326.32	345.634	337.213	336.11	311.132	378.028	346.629	260.592	307.384	374.862		228.446	289.65	331.409	291.205	279.896	323.836
							59.8622	333.695	292.829	399.124	306.708	388.485	410.253	336.462	293.311	364.059	328.656	365.442		362.581	252.036	295.186	338.443	271.247	261.992	327.711	291.31	310.505	288.161	385.588		365.019	331.214	352.164	346.622	342.38	317.011	388.777	356.191	275.867	310.28	382.699		226.508	285.138	328.631	289.393	275.205	326.861
							66.3264	328.58	285.707	397.401	300.402	383.983	406.384	327.841	287.326	359.735	321.968	360.513		354.161	244.211	286.274	330.281	261.807	253.849	322.783	281.673	301.981	279.927	372.868		358.514	323.488	344.796	341.151	335.072	312.121	384.699	350.569	276.7	303.531	374.628		220.216	276.606	318.65	281.567	266.853	318.851
							72.8422	322.677	279.154	388.551	293.063	377.438	398.058	319.378	279.321	353.204	314.093	354.708		345.472	237.173	280.045	324.402	255.115	246.163	320.428	273.404	292.98	273.351	360.57		347.411	315.061	335.823	334.098	326.886	306.202	377.383	343.017	273.098	295.424	367.542		213.544	269.74	309.641	275.79	259.155	312.729
							79.3384	315.398	272.583	379.522	287.101	371.167	389.039	311.212	272.411	346.61	307.282	347.176		338.276	231.488	274.261	317.908	249.268	239.22	319.029	266.612	285.932	267.05	351.047		340.027	308.943	327.739	326.485	320.529	301.401	370.852	336.7	273.021	288.585	360.241		209.493	262.067	303.675	270.033	251.999	306.14
						Relative to NE Baseline	46.7998	100	100	100	100	100	100	100	100	100	100	100		100	100	100	100	100	100	100	100	100	100	100		100	100	100	100	100	100	100	100	100	100	100		100	100	100	100	100	100
							53.3485	119.267	119.231	118.096	117.43	119.85	118.734	118.274	116.416	122.176	118.95	118.233		111.741	106.012	104.93	111.789	108.154	106.332	111.252	112.557	106.34	112.523	111.207		118.373	116.9	112.02	112.908	116.961	113.736	118.631	115.402	108.676	109.818	117.984		101.346	102.402	109.684	103.408	104.368	105.369
							59.8622	123.816	121.907	122.742	119.199	122.433	123.994	120.149	118.051	125.728	121.612	120.702		110.572	105.223	103.882	111.983	106.271	104.833	113.649	109.881	104.481	112.757	109.406		123.352	118.653	114.137	116.059	119.143	115.885	122.004	118.585	115.046	110.852	120.45		100.487	100.807	108.765	102.765	102.619	106.354
							66.3264	121.918	118.941	122.212	116.748	121.014	122.825	117.07	115.642	124.235	119.138	119.074		108.004	101.956	100.746	109.282	102.573	101.575	111.94	106.245	101.613	109.535	105.797		121.153	115.885	111.749	114.227	116.6	114.098	120.724	116.713	115.393	108.441	117.91		97.6953	97.79	105.461	99.9859	99.5039	103.747
							72.8422	119.728	116.214	119.491	113.896	118.951	120.308	114.048	112.421	121.979	116.224	117.156		105.354	99.0175	98.5533	107.337	99.9507	98.4995	111.123	103.126	98.584	106.962	102.308		117.401	112.867	108.84	111.865	113.751	111.934	118.428	114.199	113.891	105.545	115.68		94.7355	95.363	102.479	97.9341	96.6338	101.755
							79.3384	117.027	113.478	116.714	111.579	116.975	117.582	111.132	109.639	119.702	113.704	114.669		103.16	96.6444	96.5178	105.188	97.66	95.7212	110.638	100.565	96.2127	104.496	99.6059		114.906	110.675	106.22	109.316	111.54	110.179	116.379	112.096	113.859	103.102	113.382		92.938	92.65	100.505	95.8899	93.9653	99.6114
						Area under the curve (AUC; Relative to NE baseline)		604.8	538.6	589.5	474	588.5	613.8	487.2	436.9	674.5	536.9	535.1		241.7	98.72	79.68	278.9	118	101.4	345.6	208.5	97.45	285.6	185.6		568.9	451.8	323.4	387.4	468.5	394	570.6	460.1	388.5	234.8	510.6		81.39	85.45	172.9	66.95	87.56	111
						AUC (0 uM PMA - 3 uM PMA)		419.241	353.041	403.941	288.441	402.941	428.241	301.641	251.341	488.941	351.341	349.541		185.559												464.765	347.665	219.265	283.265	364.365	289.865	466.465	355.965	284.365	130.665	406.465		104.135
[truncated: 53 more columns]

## Sheet: Suppl Figure 2a
Expt60-WB27

## Sheet: Suppl Figure 2b
Expt92-WB50

[truncated: 11 more sheets: Suppl Figure 2c, Suppl Figure 3, Suppl Figure 5a, Suppl Figure 7b, Suppl Figure 8a, Suppl Figure 8b, Suppl Figure 8c, Suppl Figure 9a, Suppl Figure 9b, Suppl Figure 9c, Suppl Figure 9d]
